# Supplementary material for: Flexible Hydrophobic CFP@PDA@AuNPs Stripes for Highly Sensitive SERS Detection of Methylene Blue Residue
Source: Nanomaterials (Basel). 2022 Jun 23;12(13):2163. doi: 10.3390/nano12132163 (PMC9267967; doi:10.3390/nano12132163)
Supplement: Supplementary file 1 [file nanomaterials-12-02163-s001.zip]

Archive with 1 entries (1 files):
- nanomaterials-1736455-supplementary.pdf
